# Supplementary material for: Interleukin-35 Prevents the Elevation of the M1/M2 Ratio of Macrophages in Experimental Type 1 Diabetes
Source: Int J Mol Sci. 2022 Jul 19;23(14):7970. doi: 10.3390/ijms23147970 (PMC9320761; doi:10.3390/ijms23147970)
Supplement: Supplementary file 1 [file ijms-23-07970-s001.zip]

Archive with 1 entries (1 files):
- ijms-1826792-supplementary.pdf
